# Supplementary material for: ﻿A new species of the genus Hebius (Squamata, Natricidae) from Yunnan, China
Source: Zookeys. 2024 Jul 9;1206:255–74. doi: 10.3897/zookeys.1206.123841 (PMC11252562; doi:10.3897/zookeys.1206.123841)
Supplement: XML Treatment for Hebius citrinoventer [file zookeys.1206.123841-treatment1.xml]

<!DOCTYPE tp:taxon-treatment
  PUBLIC "-//TaxonX//DTD Taxonomic Treatment Publishing DTD v0 20100105//EN" "tax-treatment-NSO.dtd">
<tp:taxon-treatment xmlns:tp="http://www.plazi.org/taxpub"><tp:treatment-meta><kwd-group><label>Taxon classification</label><kwd>
                  <named-content content-type="kingdom">Animalia</named-content>
                </kwd><kwd>
                  <named-content content-type="order">Squamata</named-content>
                </kwd><kwd>
                  <named-content content-type="family">Natricidae</named-content>
                </kwd></kwd-group><mixed-citation publication-type="journal"><person-group><name><surname>Xu</surname><given-names>Yu-Hao</given-names></name><name><surname>Yang</surname><given-names>Dian-Cheng</given-names></name><name><surname>Gong</surname><given-names>Yan-An</given-names></name><name><surname>Ouyang</surname><given-names>Kai-Chen</given-names></name><name><surname>Weng</surname><given-names>Shi-Yang</given-names></name><name><surname>Deng</surname><given-names>Jun-Dong</given-names></name><name><surname>Huang</surname><given-names>Song</given-names></name><name><surname>Peng</surname><given-names>Li-Fang</given-names></name></person-group><article-title>﻿A new species of the genus <italic><tp:taxon-name><tp:taxon-name-part taxon-name-part-type="genus" reg="Hebius">Hebius</tp:taxon-name-part></tp:taxon-name></italic> (<tp:taxon-name><tp:taxon-name-part taxon-name-part-type="order">Squamata</tp:taxon-name-part></tp:taxon-name>, <tp:taxon-name><tp:taxon-name-part taxon-name-part-type="family">Natricidae</tp:taxon-name-part></tp:taxon-name>) from Yunnan, China</article-title><source>Zookeys</source><day>09</day><month>07</month><year>2024</year><volume>1206</volume><fpage>255</fpage><lpage>274</lpage><pub-id pub-id-type="doi">10.3897/zookeys.1206.123841</pub-id></mixed-citation></tp:treatment-meta><tp:nomenclature><label>﻿</label><tp:taxon-name>
                <object-id xmlns:xlink="http://www.w3.org/1999/xlink" content-type="arpha" xlink:type="simple">BB0AF325-90A6-5ACE-ADEE-CCC0F3B7E1A8</object-id>
                <tp:taxon-name-part taxon-name-part-type="genus" reg="Hebius">Hebius</tp:taxon-name-part>
                <tp:taxon-name-part taxon-name-part-type="species" reg="citrinoventer">citrinoventer</tp:taxon-name-part>
                <object-id xmlns:xlink="http://www.w3.org/1999/xlink" content-type="zoobank" xlink:type="simple">https://zoobank.org/EFBD9EA8-897A-46F4-91AD-12E03C26E7F5</object-id>
              </tp:taxon-name><tp:taxon-authority>Xu, Yang, Ouyang, Huang &amp; Peng</tp:taxon-authority><tp:taxon-status xmlns:xlink="http://www.w3.org/1999/xlink" xlink:type="simple">sp. nov.</tp:taxon-status><xref ref-type="fig" rid="F3">Figs 3</xref><xref ref-type="fig" rid="F4">, 4</xref><xref ref-type="fig" rid="F5">, 5</xref></tp:nomenclature><tp:treatment-sec sec-type="material" id="SECID0EA5DI"><title>Material examined.</title><p><bold><italic>Holotype</italic>.</bold> ANU20230016 (field number: HSR23030, Figs <xref ref-type="fig" rid="F3">3</xref>, <xref ref-type="fig" rid="F4">4</xref>), an adult female, collected by Diancheng Yang and Jundong Deng on July 18, 2023, in Tongbiguan Town, Yingjiang County, Dehong Dai and Jingpo Autonomous Prefecture, Yunnan Province, China (<named-content xmlns:xlink="http://www.w3.org/1999/xlink" content-type="dwc:verbatimCoordinates" xlink:type="simple"><named-content content-type="geo-json" specific-use="{&#34;type&#34;:&#34;Point&#34;,&#34;coordinates&#34;:[97.657500,24.608500]}" id="NCID0EW5DI" xlink:type="simple">24°36′30.60″N, 97°39′27.00″E</named-content></named-content>, 1300 m a.s.l.). <bold><italic>Paratype</italic>.</bold> QHU2024005 (field number: LFR2024007, Fig. <xref ref-type="fig" rid="F5">5</xref>), a subadult male, had been crushed to death on the side of the road, collected by Kaichen Ouyang and Lifang Peng on February 5, 2024, in Tongbiguan Town, Yingjiang County, Dehong Dai and Jingpo Autonomous Prefecture, Yunnan Province, China (<named-content xmlns:xlink="http://www.w3.org/1999/xlink" content-type="dwc:verbatimCoordinates" xlink:type="simple"><named-content content-type="geo-json" specific-use="{&#34;type&#34;:&#34;Point&#34;,&#34;coordinates&#34;:[97.651600,24.601000]}" id="NCID0EG6DI" xlink:type="simple">24°36′03.60″N, 97°39′05.76″E</named-content></named-content>, 1300 m a.s.l.).</p><fig id="F3" position="float" orientation="portrait"><object-id xmlns:xlink="http://www.w3.org/1999/xlink" content-type="doi" xlink:type="simple">10.3897/zookeys.1206.123841.figure3</object-id><object-id xmlns:xlink="http://www.w3.org/1999/xlink" content-type="arpha" xlink:type="simple">44EED942-DCDC-58A4-ABC7-8F427F587B46</object-id><label>Figure 3.</label><caption><p>Fresh specimen of the holotype (ANU20230016) of <italic><tp:taxon-name><tp:taxon-name-part taxon-name-part-type="genus" reg="Hebius">Hebius</tp:taxon-name-part><tp:taxon-name-part taxon-name-part-type="species" reg="citrinoventer">citrinoventer</tp:taxon-name-part></tp:taxon-name></italic> sp. nov.: dorsal (<bold>A</bold>), and ventral views (<bold>B</bold>). Photos by Kai-Chen Ouyang. Scale bars are not shown.</p></caption><graphic xmlns:xlink="http://www.w3.org/1999/xlink" xlink:href="zookeys-1206-255_article-123841__-g003.jpg" position="float" orientation="portrait" xlink:type="simple" id="oo_1088029.jpg"><uri content-type="original_file" xlink:type="simple">https://binary.pensoft.net/fig/1088029</uri></graphic></fig><fig id="F4" position="float" orientation="portrait"><object-id xmlns:xlink="http://www.w3.org/1999/xlink" content-type="doi" xlink:type="simple">10.3897/zookeys.1206.123841.figure4</object-id><object-id xmlns:xlink="http://www.w3.org/1999/xlink" content-type="arpha" xlink:type="simple">E5B78CD4-D81D-5388-A404-7758288193F6</object-id><label>Figure 4.</label><caption><p>Preserved specimen of the holotype (ANU20230016) of <italic><tp:taxon-name><tp:taxon-name-part taxon-name-part-type="genus" reg="Hebius">Hebius</tp:taxon-name-part><tp:taxon-name-part taxon-name-part-type="species" reg="citrinoventer">citrinoventer</tp:taxon-name-part></tp:taxon-name></italic> sp. nov. Photos by Yu-Hao Xu. Scale bars: 10 mm.</p></caption><graphic xmlns:xlink="http://www.w3.org/1999/xlink" xlink:href="zookeys-1206-255_article-123841__-g004.jpg" position="float" orientation="portrait" xlink:type="simple" id="oo_1088030.jpg"><uri content-type="original_file" xlink:type="simple">https://binary.pensoft.net/fig/1088030</uri></graphic></fig><fig id="F5" position="float" orientation="portrait"><object-id xmlns:xlink="http://www.w3.org/1999/xlink" content-type="doi" xlink:type="simple">10.3897/zookeys.1206.123841.figure5</object-id><object-id xmlns:xlink="http://www.w3.org/1999/xlink" content-type="arpha" xlink:type="simple">0707CEBB-B0F4-5483-B932-6A6471A100CC</object-id><label>Figure 5.</label><caption><p>Preserved specimen of the paratype (QHU2024005) of <italic><tp:taxon-name><tp:taxon-name-part taxon-name-part-type="genus" reg="Hebius">Hebius</tp:taxon-name-part><tp:taxon-name-part taxon-name-part-type="species" reg="citrinoventer">citrinoventer</tp:taxon-name-part></tp:taxon-name></italic> sp. nov. Photos by Yu-Hao Xu. Scale bars: 5 mm.</p></caption><graphic xmlns:xlink="http://www.w3.org/1999/xlink" xlink:href="zookeys-1206-255_article-123841__-g005.jpg" position="float" orientation="portrait" xlink:type="simple" id="oo_1088031.jpg"><uri content-type="original_file" xlink:type="simple">https://binary.pensoft.net/fig/1088031</uri></graphic></fig></tp:treatment-sec><tp:treatment-sec sec-type="etymology" id="SECID0EYBAK"><title>Etymology.</title><p>The specific name <italic><tp:taxon-name><tp:taxon-name-part taxon-name-part-type="genus" reg="Hebius"/><tp:taxon-name-part taxon-name-part-type="species" reg="citrinoventer">citrinoventer</tp:taxon-name-part></tp:taxon-name></italic> comprises the Latin words “<italic>citrinus</italic>” (yellowish-orange or orange) and “<italic>venter</italic>” (the belly or underside), based on the pale orange venter of the new species. According to its type locality Yingjiang County, Yunnan Province, China, the name we suggest is Yíng Jiāng Fù Liàn Shé (盈江腹链蛇) in Chinese and Yingjiang Keelback Snake in English.</p></tp:treatment-sec><tp:treatment-sec sec-type="diagnosis" id="SECID0EMCAK"><title>Diagnosis.</title><p><italic><tp:taxon-name><tp:taxon-name-part taxon-name-part-type="genus" reg="Hebius">Hebius</tp:taxon-name-part><tp:taxon-name-part taxon-name-part-type="species" reg="citrinoventer">citrinoventer</tp:taxon-name-part></tp:taxon-name></italic> sp. nov. can be distinguished from its congeners by the following set of characters: (1) <abbrev xmlns:xlink="http://www.w3.org/1999/xlink" xlink:title="three dorsal scale row" id="ABBRID0E4CAK" xlink:type="simple">DSR</abbrev> 19–17–17, feebly keeled; (2) ventrals 146–151; (3) nasal complete, nostril in the middle of the nasal; (4) supralabials 9, the fourth to sixth in contact with the eye; (5) infralabials 10–11, the first 5 touching the first pair of chin shields; (6) preoculars 2; (7) postoculars 3; (8) temporals 3, arranged in two rows (1+2); (9) maxillary teeth 31, the last 4 slightly enlarged, without diastema; (10) tail comparatively long, <abbrev xmlns:xlink="http://www.w3.org/1999/xlink" xlink:title="tail length" id="ABBRID0EBDAK" xlink:type="simple">TAL</abbrev>/<abbrev xmlns:xlink="http://www.w3.org/1999/xlink" xlink:title="total length" id="ABBRID0EFDAK" xlink:type="simple">TL</abbrev> ratio 0.334 in male; (11) dorsolateral series of irregular orange or ochre yellow blotches, extending from the neck to the posterior part of the tail; and (12) venter pale orange, tips of ventrals with subrectangular black blotches.</p></tp:treatment-sec><tp:treatment-sec sec-type="comparisons" id="SECID0EJDAK"><title>Comparisons.</title><p>In many characters, <italic><tp:taxon-name><tp:taxon-name-part taxon-name-part-type="genus" reg="Hebius">Hebius</tp:taxon-name-part><tp:taxon-name-part taxon-name-part-type="species" reg="citrinoventer">citrinoventer</tp:taxon-name-part></tp:taxon-name></italic> sp. nov. is similar to <italic><tp:taxon-name><tp:taxon-name-part taxon-name-part-type="genus" reg="Hebius">H.</tp:taxon-name-part><tp:taxon-name-part taxon-name-part-type="species" reg="venningi">venningi</tp:taxon-name-part></tp:taxon-name></italic> (Wall, 1910) and <italic><tp:taxon-name><tp:taxon-name-part taxon-name-part-type="genus" reg="Hebius">H.</tp:taxon-name-part><tp:taxon-name-part taxon-name-part-type="species" reg="taronensis">taronensis</tp:taxon-name-part></tp:taxon-name></italic> (Smith, 1940). However, the new species can be distinguished from <italic><tp:taxon-name><tp:taxon-name-part taxon-name-part-type="genus" reg="Hebius">H.</tp:taxon-name-part><tp:taxon-name-part taxon-name-part-type="species" reg="venningi">venningi</tp:taxon-name-part></tp:taxon-name></italic> by (1) 19 <abbrev xmlns:xlink="http://www.w3.org/1999/xlink" xlink:title="three dorsal scale row" id="ABBRID0E2EAK" xlink:type="simple">DSR</abbrev> on the anterior part of the body (vs. 17), (2) <abbrev xmlns:xlink="http://www.w3.org/1999/xlink" xlink:title="ventral scales" id="ABBRID0E6EAK" xlink:type="simple">VS</abbrev> 146–151 (vs. 155–172), (3) <abbrev xmlns:xlink="http://www.w3.org/1999/xlink" xlink:title="temporals" id="ABBRID0EDFAK" xlink:type="simple">TEMP</abbrev> 1+2 (vs. 1 or 1+1); (4) maxillary teeth 31 (vs. 28–30), (5) venter pale orange, tips of ventrals with subrectangular black blotches (vs. venter pink or bright coral red, sometimes yellow). It can be distinguished from <italic><tp:taxon-name><tp:taxon-name-part taxon-name-part-type="genus" reg="Hebius">H.</tp:taxon-name-part><tp:taxon-name-part taxon-name-part-type="species" reg="taronensis">taronensis</tp:taxon-name-part></tp:taxon-name></italic> by (1) 17 <abbrev xmlns:xlink="http://www.w3.org/1999/xlink" xlink:title="three dorsal scale row" id="ABBRID0ESFAK" xlink:type="simple">DSR</abbrev> at midbody (vs. 19); (2) <abbrev xmlns:xlink="http://www.w3.org/1999/xlink" xlink:title="ventral scales" id="ABBRID0EWFAK" xlink:type="simple">VS</abbrev> 146–151 (vs. 158–176); (3) <abbrev xmlns:xlink="http://www.w3.org/1999/xlink" xlink:title="temporals" id="ABBRID0E1FAK" xlink:type="simple">TEMP</abbrev> 1+2 (vs. 1 or 1+1); (4) <abbrev xmlns:xlink="http://www.w3.org/1999/xlink" xlink:title="subcaudal" id="ABBRID0E5FAK" xlink:type="simple">SC</abbrev> 113 (vs. 92–104); (5) tail comparatively longer, <abbrev xmlns:xlink="http://www.w3.org/1999/xlink" xlink:title="tail length" id="ABBRID0ECGAK" xlink:type="simple">TAL</abbrev>/<abbrev xmlns:xlink="http://www.w3.org/1999/xlink" xlink:title="total length" id="ABBRID0EGGAK" xlink:type="simple">TL</abbrev> ratio 0.334 (vs. <abbrev xmlns:xlink="http://www.w3.org/1999/xlink" xlink:title="tail length" id="ABBRID0EKGAK" xlink:type="simple">TAL</abbrev>/<abbrev xmlns:xlink="http://www.w3.org/1999/xlink" xlink:title="total length" id="ABBRID0EOGAK" xlink:type="simple">TL</abbrev> ratio 0.254–0.288); and (6) venter pale orange, tips of ventrals with subrectangular black blotches (vs. pale areas of the venter are yellowish-ochre or yellowish-brown). For more detailed information and visual comparisons, please refer to Table <xref ref-type="table" rid="T2">3</xref> and Fig. <xref ref-type="fig" rid="F6">6</xref>.</p><table-wrap id="T2" position="float" orientation="portrait"><label>Table 3.</label><caption><p>Comparisons of main morphological characters between <italic><tp:taxon-name><tp:taxon-name-part taxon-name-part-type="genus" reg="Hebius">H.</tp:taxon-name-part><tp:taxon-name-part taxon-name-part-type="species" reg="citrinoventer">citrinoventer</tp:taxon-name-part></tp:taxon-name></italic> sp. nov., <italic><tp:taxon-name><tp:taxon-name-part taxon-name-part-type="genus" reg="Hebius">H.</tp:taxon-name-part><tp:taxon-name-part taxon-name-part-type="species" reg="taronensis">taronensis</tp:taxon-name-part></tp:taxon-name></italic> and <italic><tp:taxon-name><tp:taxon-name-part taxon-name-part-type="genus" reg="Hebius">H.</tp:taxon-name-part><tp:taxon-name-part taxon-name-part-type="species" reg="venningi">venningi</tp:taxon-name-part></tp:taxon-name></italic>. Abbreviations as per Material and methods.</p></caption><table id="TID0EHLBI" rules="all"><tbody><tr><th rowspan="1" colspan="1">Species</th><th rowspan="1" colspan="1"><abbrev xmlns:xlink="http://www.w3.org/1999/xlink" xlink:title="tail length" id="ABBRID0EQIAK" xlink:type="simple">TAL</abbrev>/<abbrev xmlns:xlink="http://www.w3.org/1999/xlink" xlink:title="total length" id="ABBRID0EUIAK" xlink:type="simple">TL</abbrev></th><th rowspan="1" colspan="1">
                        <abbrev xmlns:xlink="http://www.w3.org/1999/xlink" xlink:title="supralabials" id="ABBRID0E2IAK" xlink:type="simple">SL</abbrev>
                      </th><th rowspan="1" colspan="1">
                        <abbrev xmlns:xlink="http://www.w3.org/1999/xlink" xlink:title="infralabials" id="ABBRID0EDJAK" xlink:type="simple">IL</abbrev>
                      </th><th rowspan="1" colspan="1">
                        <abbrev xmlns:xlink="http://www.w3.org/1999/xlink" xlink:title="temporals" id="ABBRID0ELJAK" xlink:type="simple">TEMP</abbrev>
                      </th><th rowspan="1" colspan="1">
                        <abbrev xmlns:xlink="http://www.w3.org/1999/xlink" xlink:title="three dorsal scale row" id="ABBRID0ETJAK" xlink:type="simple">DSR</abbrev>
                      </th><th rowspan="1" colspan="1">VEN</th><th rowspan="1" colspan="1">
                        <abbrev xmlns:xlink="http://www.w3.org/1999/xlink" xlink:title="subcaudal" id="ABBRID0E5JAK" xlink:type="simple">SC</abbrev>
                      </th><th rowspan="1" colspan="1">
                        <abbrev xmlns:xlink="http://www.w3.org/1999/xlink" xlink:title="maxillary teeth" id="ABBRID0EGKAK" xlink:type="simple">MT</abbrev>
                      </th><th rowspan="1" colspan="1">Venter background coloration</th></tr><tr><td rowspan="1" colspan="1"><italic><tp:taxon-name><tp:taxon-name-part taxon-name-part-type="genus" reg="Hebius">H.</tp:taxon-name-part><tp:taxon-name-part taxon-name-part-type="species" reg="citrinoventer">citrinoventer</tp:taxon-name-part></tp:taxon-name></italic> sp. nov.</td><td rowspan="1" colspan="1">0.334</td><td rowspan="1" colspan="1">9</td><td rowspan="1" colspan="1">10–11</td><td rowspan="1" colspan="1">1+2</td><td rowspan="1" colspan="1">19–17–17</td><td rowspan="1" colspan="1">146–151</td><td rowspan="1" colspan="1">113</td><td rowspan="1" colspan="1">31</td><td rowspan="1" colspan="1">pale orange</td></tr><tr><td rowspan="1" colspan="1">
                        <italic>
                          <tp:taxon-name><tp:taxon-name-part taxon-name-part-type="genus" reg="Hebius">H.</tp:taxon-name-part><tp:taxon-name-part taxon-name-part-type="species" reg="taronensis">taronensis</tp:taxon-name-part></tp:taxon-name>
                        </italic>
                      </td><td rowspan="1" colspan="1">0.254–0.288</td><td rowspan="1" colspan="1">9 (rarely 8)</td><td rowspan="1" colspan="1">10</td><td rowspan="1" colspan="1">1 or 1+1</td><td rowspan="1" colspan="1">19–19–17</td><td rowspan="1" colspan="1">158–176</td><td rowspan="1" colspan="1">92–104</td><td rowspan="1" colspan="1">28–32</td><td rowspan="1" colspan="1">yellowish-ochre or yellowish-brown</td></tr><tr><td rowspan="1" colspan="1">
                        <italic>
                          <tp:taxon-name><tp:taxon-name-part taxon-name-part-type="genus" reg="Hebius">H.</tp:taxon-name-part><tp:taxon-name-part taxon-name-part-type="species" reg="venningi">venningi</tp:taxon-name-part></tp:taxon-name>
                        </italic>
                      </td><td rowspan="1" colspan="1">0.295–0.347</td><td rowspan="1" colspan="1">9</td><td rowspan="1" colspan="1">9–10</td><td rowspan="1" colspan="1">1+1</td><td rowspan="1" colspan="1">17–17–17</td><td rowspan="1" colspan="1">155–172</td><td rowspan="1" colspan="1">115–129</td><td rowspan="1" colspan="1">28–30</td><td rowspan="1" colspan="1">pink or bright coral red, sometimes yellow</td></tr></tbody></table></table-wrap><fig id="F6" position="float" orientation="portrait"><object-id xmlns:xlink="http://www.w3.org/1999/xlink" content-type="doi" xlink:type="simple">10.3897/zookeys.1206.123841.figure6</object-id><object-id xmlns:xlink="http://www.w3.org/1999/xlink" content-type="arpha" xlink:type="simple">06B7DC15-6556-55E6-A867-F3F8E9A3685D</object-id><label>Figure 6.</label><caption><p>Comparisons of the lateral head (<bold>A</bold>), dorsal head (<bold>B</bold>), dorsal overview (<bold>C</bold>), and ventral overview (<bold>D</bold>) among the holotypes of <italic><tp:taxon-name><tp:taxon-name-part taxon-name-part-type="genus" reg="Hebius">H.</tp:taxon-name-part><tp:taxon-name-part taxon-name-part-type="species" reg="citrinoventer">citrinoventer</tp:taxon-name-part></tp:taxon-name></italic> sp. nov. (ANU20230016; <bold>A1–D1</bold>), <italic><tp:taxon-name><tp:taxon-name-part taxon-name-part-type="genus" reg="Hebius">H.</tp:taxon-name-part><tp:taxon-name-part taxon-name-part-type="species" reg="venningi">venningi</tp:taxon-name-part></tp:taxon-name></italic> (BMNH 1946.1.21.86; <bold>A2–D2</bold>), and <italic><tp:taxon-name><tp:taxon-name-part taxon-name-part-type="genus" reg="Hebius">H.</tp:taxon-name-part><tp:taxon-name-part taxon-name-part-type="species" reg="taronensis">taronensis</tp:taxon-name-part></tp:taxon-name></italic> (BMNH 1946.1.13.55; <bold>A3–D3</bold>). Photos of <italic><tp:taxon-name><tp:taxon-name-part taxon-name-part-type="genus" reg="Hebius">H.</tp:taxon-name-part><tp:taxon-name-part taxon-name-part-type="species" reg="venningi">venningi</tp:taxon-name-part></tp:taxon-name></italic> and <italic><tp:taxon-name><tp:taxon-name-part taxon-name-part-type="genus" reg="Hebius">H.</tp:taxon-name-part><tp:taxon-name-part taxon-name-part-type="species" reg="taronensis">taronensis</tp:taxon-name-part></tp:taxon-name></italic> were obtained from <xref ref-type="bibr" rid="B7">David et al. (2021)</xref>, remaining photos by Yu-Hao Xu. Scale bars are not shown.</p></caption><graphic xmlns:xlink="http://www.w3.org/1999/xlink" xlink:href="zookeys-1206-255_article-123841__-g006.jpg" position="float" orientation="portrait" xlink:type="simple" id="oo_1088032.jpg"><uri content-type="original_file" xlink:type="simple">https://binary.pensoft.net/fig/1088032</uri></graphic></fig><p>Due to the absence of a dark belly, <italic><tp:taxon-name><tp:taxon-name-part taxon-name-part-type="genus" reg="Hebius">Hebius</tp:taxon-name-part><tp:taxon-name-part taxon-name-part-type="species" reg="citrinoventer">citrinoventer</tp:taxon-name-part></tp:taxon-name></italic> sp. nov. can be distinguished from <italic><tp:taxon-name><tp:taxon-name-part taxon-name-part-type="genus" reg="Hebius">H.</tp:taxon-name-part><tp:taxon-name-part taxon-name-part-type="species" reg="annamensis">annamensis</tp:taxon-name-part></tp:taxon-name></italic> (Bourret, 1934), <italic><tp:taxon-name><tp:taxon-name-part taxon-name-part-type="genus" reg="Hebius">H.</tp:taxon-name-part><tp:taxon-name-part taxon-name-part-type="species" reg="chapaensis">chapaensis</tp:taxon-name-part></tp:taxon-name></italic> (Bourret, 1934), <italic><tp:taxon-name><tp:taxon-name-part taxon-name-part-type="genus" reg="Hebius">H.</tp:taxon-name-part><tp:taxon-name-part taxon-name-part-type="species" reg="deschauenseei">deschauenseei</tp:taxon-name-part></tp:taxon-name></italic> (Taylor, 1934), <italic><tp:taxon-name><tp:taxon-name-part taxon-name-part-type="genus" reg="Hebius">H.</tp:taxon-name-part><tp:taxon-name-part taxon-name-part-type="species" reg="nigriventer">nigriventer</tp:taxon-name-part></tp:taxon-name></italic> (Wall, 1925), <italic><tp:taxon-name><tp:taxon-name-part taxon-name-part-type="genus" reg="Hebius">H.</tp:taxon-name-part><tp:taxon-name-part taxon-name-part-type="species" reg="igneus">igneus</tp:taxon-name-part></tp:taxon-name></italic> David, Vogel, Nguyen, Orlov, Pauwels, Teynié &amp; Ziegler, 2021, and <italic><tp:taxon-name><tp:taxon-name-part taxon-name-part-type="genus" reg="Hebius">H.</tp:taxon-name-part><tp:taxon-name-part taxon-name-part-type="species" reg="youjiangensis">youjiangensis</tp:taxon-name-part></tp:taxon-name></italic> Yang, Xu, Wu, Gong, Huang &amp; Huang, 2023 (vs. the dark belly present). Moreover, it can be distinguished from <italic><tp:taxon-name><tp:taxon-name-part taxon-name-part-type="genus" reg="Hebius">H.</tp:taxon-name-part><tp:taxon-name-part taxon-name-part-type="species" reg="deschauenseei">deschauenseei</tp:taxon-name-part></tp:taxon-name></italic> and <italic><tp:taxon-name><tp:taxon-name-part taxon-name-part-type="genus" reg="Hebius">H.</tp:taxon-name-part><tp:taxon-name-part taxon-name-part-type="species" reg="igneus">igneus</tp:taxon-name-part></tp:taxon-name></italic> by having 17 <abbrev xmlns:xlink="http://www.w3.org/1999/xlink" xlink:title="three dorsal scale row" id="ABBRID0EJUAK" xlink:type="simple">DSR</abbrev> at midbody (vs. 19); from <italic><tp:taxon-name><tp:taxon-name-part taxon-name-part-type="genus" reg="Hebius">H.</tp:taxon-name-part><tp:taxon-name-part taxon-name-part-type="species" reg="chapaensis">chapaensis</tp:taxon-name-part></tp:taxon-name></italic> and <italic><tp:taxon-name><tp:taxon-name-part taxon-name-part-type="genus" reg="Hebius">H.</tp:taxon-name-part><tp:taxon-name-part taxon-name-part-type="species" reg="nigriventer">nigriventer</tp:taxon-name-part></tp:taxon-name></italic> by having 19 <abbrev xmlns:xlink="http://www.w3.org/1999/xlink" xlink:title="three dorsal scale row" id="ABBRID0EDVAK" xlink:type="simple">DSR</abbrev> on the anterior part of the body (vs. 17); from <italic><tp:taxon-name><tp:taxon-name-part taxon-name-part-type="genus" reg="Hebius">H.</tp:taxon-name-part><tp:taxon-name-part taxon-name-part-type="species" reg="annamensis">annamensis</tp:taxon-name-part></tp:taxon-name></italic> by having prefrontals 2 (vs. prefrontal single), <abbrev xmlns:xlink="http://www.w3.org/1999/xlink" xlink:title="ventral scales" id="ABBRID0ESVAK" xlink:type="simple">VS</abbrev> 146–151 (vs. 158–172), <abbrev xmlns:xlink="http://www.w3.org/1999/xlink" xlink:title="infralabials" id="ABBRID0EWVAK" xlink:type="simple">IL</abbrev> 10–11 (vs. up to 10); and from <italic><tp:taxon-name><tp:taxon-name-part taxon-name-part-type="genus" reg="Hebius">H.</tp:taxon-name-part><tp:taxon-name-part taxon-name-part-type="species" reg="youjiangensis">youjiangensis</tp:taxon-name-part></tp:taxon-name></italic> by having <abbrev xmlns:xlink="http://www.w3.org/1999/xlink" xlink:title="temporals" id="ABBRID0EFWAK" xlink:type="simple">TEMP</abbrev> 1+2 (vs. 1+1), <abbrev xmlns:xlink="http://www.w3.org/1999/xlink" xlink:title="preoculars" id="ABBRID0EJWAK" xlink:type="simple">PRO</abbrev> 2 (vs. 1), <abbrev xmlns:xlink="http://www.w3.org/1999/xlink" xlink:title="postoculars" id="ABBRID0ENWAK" xlink:type="simple">PO</abbrev> 3 (vs. 2), and dorsolateral series of irregular blotches (vs. a continuous stripe on dorsolateral).</p><p>By having 17 <abbrev xmlns:xlink="http://www.w3.org/1999/xlink" xlink:title="three dorsal scale row" id="ABBRID0ETWAK" xlink:type="simple">DSR</abbrev> at midbody, <italic><tp:taxon-name><tp:taxon-name-part taxon-name-part-type="genus" reg="Hebius">Hebius</tp:taxon-name-part><tp:taxon-name-part taxon-name-part-type="species" reg="citrinoventer">citrinoventer</tp:taxon-name-part></tp:taxon-name></italic> sp. nov. can be easily distinguished from the other 35 known species in the genus, which have 19 or 15 rows: <italic><tp:taxon-name><tp:taxon-name-part taxon-name-part-type="genus" reg="Hebius">H.</tp:taxon-name-part><tp:taxon-name-part taxon-name-part-type="species" reg="andreae">andreae</tp:taxon-name-part></tp:taxon-name></italic> (Ziegler &amp; Le Khac Quyet, 2006), <italic><tp:taxon-name><tp:taxon-name-part taxon-name-part-type="genus" reg="Hebius">H.</tp:taxon-name-part><tp:taxon-name-part taxon-name-part-type="species" reg="beddomei">beddomei</tp:taxon-name-part></tp:taxon-name></italic> (Günther, 1864), <italic><tp:taxon-name><tp:taxon-name-part taxon-name-part-type="genus" reg="Hebius">H.</tp:taxon-name-part><tp:taxon-name-part taxon-name-part-type="species" reg="bitaeniatus">bitaeniatus</tp:taxon-name-part></tp:taxon-name></italic> (Wall, 1925), <italic><tp:taxon-name><tp:taxon-name-part taxon-name-part-type="genus" reg="Hebius">H.</tp:taxon-name-part><tp:taxon-name-part taxon-name-part-type="species" reg="boulengeri">boulengeri</tp:taxon-name-part></tp:taxon-name></italic> (Gressitt, 1937), <italic><tp:taxon-name><tp:taxon-name-part taxon-name-part-type="genus" reg="Hebius">H.</tp:taxon-name-part><tp:taxon-name-part taxon-name-part-type="species" reg="celebicus">celebicus</tp:taxon-name-part></tp:taxon-name></italic> (Peters &amp; Doris, 1878), <italic><tp:taxon-name><tp:taxon-name-part taxon-name-part-type="genus" reg="Hebius">H.</tp:taxon-name-part><tp:taxon-name-part taxon-name-part-type="species" reg="clerki">clerki</tp:taxon-name-part></tp:taxon-name></italic> (Wall, 1925), <italic><tp:taxon-name><tp:taxon-name-part taxon-name-part-type="genus" reg="Hebius">H.</tp:taxon-name-part><tp:taxon-name-part taxon-name-part-type="species" reg="concelarus">concelarus</tp:taxon-name-part></tp:taxon-name></italic> (Malnate, 1963), <italic><tp:taxon-name><tp:taxon-name-part taxon-name-part-type="genus" reg="Hebius">H.</tp:taxon-name-part><tp:taxon-name-part taxon-name-part-type="species" reg="craspedogaster">craspedogaster</tp:taxon-name-part></tp:taxon-name></italic> (Boulenger, 1899), <italic><tp:taxon-name><tp:taxon-name-part taxon-name-part-type="genus" reg="Hebius">H.</tp:taxon-name-part><tp:taxon-name-part taxon-name-part-type="species" reg="flavifrons">flavifrons</tp:taxon-name-part></tp:taxon-name></italic> (Boulenger, 1887), <italic><tp:taxon-name><tp:taxon-name-part taxon-name-part-type="genus" reg="Hebius">H.</tp:taxon-name-part><tp:taxon-name-part taxon-name-part-type="species" reg="inas">inas</tp:taxon-name-part></tp:taxon-name></italic> (Laidlaw, 1901), <italic><tp:taxon-name><tp:taxon-name-part taxon-name-part-type="genus" reg="Hebius">H.</tp:taxon-name-part><tp:taxon-name-part taxon-name-part-type="species" reg="ishigakiensis">ishigakiensis</tp:taxon-name-part></tp:taxon-name></italic> (Malnate &amp; Munsterman, 1960), <italic><tp:taxon-name><tp:taxon-name-part taxon-name-part-type="genus" reg="Hebius">H.</tp:taxon-name-part><tp:taxon-name-part taxon-name-part-type="species" reg="johannis">johannis</tp:taxon-name-part></tp:taxon-name></italic> (Boulenger, 1908), <italic><tp:taxon-name><tp:taxon-name-part taxon-name-part-type="genus" reg="Hebius">H.</tp:taxon-name-part><tp:taxon-name-part taxon-name-part-type="species" reg="kerinciensis">kerinciensis</tp:taxon-name-part></tp:taxon-name></italic> (David &amp; Das, 2003), <italic><tp:taxon-name><tp:taxon-name-part taxon-name-part-type="genus" reg="Hebius">H.</tp:taxon-name-part><tp:taxon-name-part taxon-name-part-type="species" reg="khasiensis">khasiensis</tp:taxon-name-part></tp:taxon-name></italic> (Boulenger, 1890), <italic><tp:taxon-name><tp:taxon-name-part taxon-name-part-type="genus" reg="Hebius">H.</tp:taxon-name-part><tp:taxon-name-part taxon-name-part-type="species" reg="lacrima">lacrima</tp:taxon-name-part></tp:taxon-name></italic> Purkayastha &amp; David, 2019, <italic><tp:taxon-name><tp:taxon-name-part taxon-name-part-type="genus" reg="Hebius">H.</tp:taxon-name-part><tp:taxon-name-part taxon-name-part-type="species" reg="leucomystax">leucomystax</tp:taxon-name-part></tp:taxon-name></italic> (David, Bain, Quang Truong, Orlov, Vogel, Ngoc Thanh &amp; Ziegler, 2007), <italic><tp:taxon-name><tp:taxon-name-part taxon-name-part-type="genus" reg="Hebius">H.</tp:taxon-name-part><tp:taxon-name-part taxon-name-part-type="species" reg="metusia">metusia</tp:taxon-name-part></tp:taxon-name></italic> (Inger, Zhao, Shaffer &amp; Wu, 1990), <italic><tp:taxon-name><tp:taxon-name-part taxon-name-part-type="genus" reg="Hebius">H.</tp:taxon-name-part><tp:taxon-name-part taxon-name-part-type="species" reg="modestus">modestus</tp:taxon-name-part></tp:taxon-name></italic> (Günther, 1875), <italic><tp:taxon-name><tp:taxon-name-part taxon-name-part-type="genus" reg="Hebius">H.</tp:taxon-name-part><tp:taxon-name-part taxon-name-part-type="species" reg="miyajimae">miyajimae</tp:taxon-name-part></tp:taxon-name></italic> (Maki, 1931), <italic><tp:taxon-name><tp:taxon-name-part taxon-name-part-type="genus" reg="Hebius">H.</tp:taxon-name-part><tp:taxon-name-part taxon-name-part-type="species" reg="nicobariensis">nicobariensis</tp:taxon-name-part></tp:taxon-name></italic> (Sclater, 1891), <italic><tp:taxon-name><tp:taxon-name-part taxon-name-part-type="genus" reg="Hebius">H.</tp:taxon-name-part><tp:taxon-name-part taxon-name-part-type="species" reg="octolineatus">octolineatus</tp:taxon-name-part></tp:taxon-name></italic> (Boulenger, 1904), <italic><tp:taxon-name><tp:taxon-name-part taxon-name-part-type="genus" reg="Hebius">H.</tp:taxon-name-part><tp:taxon-name-part taxon-name-part-type="species" reg="optatus">optatus</tp:taxon-name-part></tp:taxon-name></italic> (Hu &amp; Zhao, 1966), <italic><tp:taxon-name><tp:taxon-name-part taxon-name-part-type="genus" reg="Hebius">H.</tp:taxon-name-part><tp:taxon-name-part taxon-name-part-type="species" reg="parallelus">parallelus</tp:taxon-name-part></tp:taxon-name></italic> (Boulenger, 1890), <italic><tp:taxon-name><tp:taxon-name-part taxon-name-part-type="genus" reg="Hebius">H.</tp:taxon-name-part><tp:taxon-name-part taxon-name-part-type="species" reg="petersii">petersii</tp:taxon-name-part></tp:taxon-name></italic> (Boulenger, 1893), <italic><tp:taxon-name><tp:taxon-name-part taxon-name-part-type="genus" reg="Hebius">H.</tp:taxon-name-part><tp:taxon-name-part taxon-name-part-type="species" reg="popei">popei</tp:taxon-name-part></tp:taxon-name></italic> (Schmidt, 1925), <italic><tp:taxon-name><tp:taxon-name-part taxon-name-part-type="genus" reg="Hebius">H.</tp:taxon-name-part><tp:taxon-name-part taxon-name-part-type="species" reg="pryeri">pryeri</tp:taxon-name-part></tp:taxon-name></italic> (Boulenger, 1887), <italic><tp:taxon-name><tp:taxon-name-part taxon-name-part-type="genus" reg="Hebius">H.</tp:taxon-name-part><tp:taxon-name-part taxon-name-part-type="species" reg="sanguineus">sanguineus</tp:taxon-name-part></tp:taxon-name></italic> (Smedley, 1932), <italic><tp:taxon-name><tp:taxon-name-part taxon-name-part-type="genus" reg="Hebius">H.</tp:taxon-name-part><tp:taxon-name-part taxon-name-part-type="species" reg="sangzhiensis">sangzhiensis</tp:taxon-name-part></tp:taxon-name></italic> Zhou, Qi, Lu, Lyu &amp; Li, 2019, <italic><tp:taxon-name><tp:taxon-name-part taxon-name-part-type="genus" reg="Hebius">H.</tp:taxon-name-part><tp:taxon-name-part taxon-name-part-type="species" reg="sarasinorum">sarasinorum</tp:taxon-name-part></tp:taxon-name></italic> (Boulenger, 1896), <italic><tp:taxon-name><tp:taxon-name-part taxon-name-part-type="genus" reg="Hebius">H.</tp:taxon-name-part><tp:taxon-name-part taxon-name-part-type="species" reg="septemlineatus">septemlineatus</tp:taxon-name-part></tp:taxon-name></italic> (Schmidt, 1925), <italic><tp:taxon-name><tp:taxon-name-part taxon-name-part-type="genus" reg="Hebius">H.</tp:taxon-name-part><tp:taxon-name-part taxon-name-part-type="species" reg="terrakarenorum">terrakarenorum</tp:taxon-name-part></tp:taxon-name></italic> Hauser, Smits &amp; David, 2022, <italic><tp:taxon-name><tp:taxon-name-part taxon-name-part-type="genus" reg="Hebius">H.</tp:taxon-name-part><tp:taxon-name-part taxon-name-part-type="species" reg="vibakari">vibakari</tp:taxon-name-part></tp:taxon-name></italic> (Boie, 1826), <italic><tp:taxon-name><tp:taxon-name-part taxon-name-part-type="genus" reg="Hebius">H.</tp:taxon-name-part><tp:taxon-name-part taxon-name-part-type="species" reg="viperinus">viperinus</tp:taxon-name-part></tp:taxon-name></italic> (Schenkel, 1901), <italic><tp:taxon-name><tp:taxon-name-part taxon-name-part-type="genus" reg="Hebius">H.</tp:taxon-name-part><tp:taxon-name-part taxon-name-part-type="species" reg="weixiensis">weixiensis</tp:taxon-name-part></tp:taxon-name></italic> Hou, Yuan, Wei, Zhao, Liu, Wu, Shen, Chen, Guo &amp; Che, 2021 and <italic><tp:taxon-name><tp:taxon-name-part taxon-name-part-type="genus" reg="Hebius">H.</tp:taxon-name-part><tp:taxon-name-part taxon-name-part-type="species" reg="yanbianensis">yanbianensis</tp:taxon-name-part></tp:taxon-name></italic> Liu, Zhong, Wang, Liu &amp; Guo, 2018.</p><p>Compared with the other seven congeners that have 17 <abbrev xmlns:xlink="http://www.w3.org/1999/xlink" xlink:title="three dorsal scale row" id="ABBRID0EFDBK" xlink:type="simple">DSR</abbrev> at the midbody, <italic><tp:taxon-name><tp:taxon-name-part taxon-name-part-type="genus" reg="Hebius">Hebius</tp:taxon-name-part><tp:taxon-name-part taxon-name-part-type="species" reg="citrinoventer">citrinoventer</tp:taxon-name-part></tp:taxon-name></italic> sp. nov. can be distinguished from <italic><tp:taxon-name><tp:taxon-name-part taxon-name-part-type="genus" reg="Hebius">H.</tp:taxon-name-part><tp:taxon-name-part taxon-name-part-type="species" reg="arquus">arquus</tp:taxon-name-part></tp:taxon-name></italic> (David &amp; Vogel, 2010), <italic><tp:taxon-name><tp:taxon-name-part taxon-name-part-type="genus" reg="Hebius">H.</tp:taxon-name-part><tp:taxon-name-part taxon-name-part-type="species" reg="atemporalis">atemporalis</tp:taxon-name-part></tp:taxon-name></italic> (Bourret, 1934), <italic><tp:taxon-name><tp:taxon-name-part taxon-name-part-type="genus" reg="Hebius">H.</tp:taxon-name-part><tp:taxon-name-part taxon-name-part-type="species" reg="frenatus">frenatus</tp:taxon-name-part></tp:taxon-name></italic> (Dunn, 1923), <italic><tp:taxon-name><tp:taxon-name-part taxon-name-part-type="genus" reg="Hebius">H.</tp:taxon-name-part><tp:taxon-name-part taxon-name-part-type="species" reg="sarwacensis">sarwacensis</tp:taxon-name-part></tp:taxon-name></italic> (Günther, 1872), <italic><tp:taxon-name><tp:taxon-name-part taxon-name-part-type="genus" reg="Hebius">H.</tp:taxon-name-part><tp:taxon-name-part taxon-name-part-type="species" reg="sauteri">sauteri</tp:taxon-name-part></tp:taxon-name></italic> (Boulenger, 1909), and <italic><tp:taxon-name><tp:taxon-name-part taxon-name-part-type="genus" reg="Hebius">H.</tp:taxon-name-part><tp:taxon-name-part taxon-name-part-type="species" reg="maximus">maximus</tp:taxon-name-part></tp:taxon-name></italic> (Malnate, 1962) by the 19–17–17 <abbrev xmlns:xlink="http://www.w3.org/1999/xlink" xlink:title="three dorsal scale row" id="ABBRID0EWFBK" xlink:type="simple">DSR</abbrev> counts (vs. 17–17–15 in <italic><tp:taxon-name><tp:taxon-name-part taxon-name-part-type="genus" reg="Hebius">H.</tp:taxon-name-part><tp:taxon-name-part taxon-name-part-type="species" reg="arquus">arquus</tp:taxon-name-part></tp:taxon-name></italic> and <italic><tp:taxon-name><tp:taxon-name-part taxon-name-part-type="genus" reg="Hebius">H.</tp:taxon-name-part><tp:taxon-name-part taxon-name-part-type="species" reg="frenatus">frenatus</tp:taxon-name-part></tp:taxon-name></italic>; and 17–17–17 in <italic><tp:taxon-name><tp:taxon-name-part taxon-name-part-type="genus" reg="Hebius">H.</tp:taxon-name-part><tp:taxon-name-part taxon-name-part-type="species" reg="atemporalis">atemporalis</tp:taxon-name-part></tp:taxon-name></italic>, <italic><tp:taxon-name><tp:taxon-name-part taxon-name-part-type="genus" reg="Hebius">H.</tp:taxon-name-part><tp:taxon-name-part taxon-name-part-type="species" reg="sarwacensis">sarwacensis</tp:taxon-name-part></tp:taxon-name><tp:taxon-name><tp:taxon-name-part taxon-name-part-type="genus" reg="Hebius">H.</tp:taxon-name-part><tp:taxon-name-part taxon-name-part-type="species" reg="sauteri">sauteri</tp:taxon-name-part></tp:taxon-name></italic> and <italic><tp:taxon-name><tp:taxon-name-part taxon-name-part-type="genus" reg="Hebius">H.</tp:taxon-name-part><tp:taxon-name-part taxon-name-part-type="species" reg="maximus">maximus</tp:taxon-name-part></tp:taxon-name></italic>), from <italic><tp:taxon-name><tp:taxon-name-part taxon-name-part-type="genus" reg="Hebius">H.</tp:taxon-name-part><tp:taxon-name-part taxon-name-part-type="species" reg="groundwateri">groundwateri</tp:taxon-name-part></tp:taxon-name></italic> (Smith, 1922) by the divided cloacal plate (vs. <abbrev xmlns:xlink="http://www.w3.org/1999/xlink" xlink:title="cloacal plate" id="ABBRID0EGIBK" xlink:type="simple">CP</abbrev> entire). Furthermore, this new species differs from <italic><tp:taxon-name><tp:taxon-name-part taxon-name-part-type="genus" reg="Hebius">H.</tp:taxon-name-part><tp:taxon-name-part taxon-name-part-type="species" reg="arquus">arquus</tp:taxon-name-part></tp:taxon-name></italic> by having a single loreal (vs. the absence of loreal). It differs from <italic><tp:taxon-name><tp:taxon-name-part taxon-name-part-type="genus" reg="Hebius">H.</tp:taxon-name-part><tp:taxon-name-part taxon-name-part-type="species" reg="atemporalis">atemporalis</tp:taxon-name-part></tp:taxon-name></italic>, <italic><tp:taxon-name><tp:taxon-name-part taxon-name-part-type="genus" reg="Hebius">H.</tp:taxon-name-part><tp:taxon-name-part taxon-name-part-type="species" reg="frenatus">frenatus</tp:taxon-name-part></tp:taxon-name></italic> and <italic><tp:taxon-name><tp:taxon-name-part taxon-name-part-type="genus" reg="Hebius">H.</tp:taxon-name-part><tp:taxon-name-part taxon-name-part-type="species" reg="sarwacensis">sarwacensis</tp:taxon-name-part></tp:taxon-name></italic> in terms of <abbrev xmlns:xlink="http://www.w3.org/1999/xlink" xlink:title="supralabials" id="ABBRID0EWJBK" xlink:type="simple">SL</abbrev>, namely (9 vs. 6 in <italic><tp:taxon-name><tp:taxon-name-part taxon-name-part-type="genus" reg="Hebius">H.</tp:taxon-name-part><tp:taxon-name-part taxon-name-part-type="species" reg="atemporalis">atemporalis</tp:taxon-name-part></tp:taxon-name></italic>, 5–8 in <italic><tp:taxon-name><tp:taxon-name-part taxon-name-part-type="genus" reg="Hebius">H.</tp:taxon-name-part><tp:taxon-name-part taxon-name-part-type="species" reg="sauteri">sauteri</tp:taxon-name-part></tp:taxon-name></italic>, and 8 in <italic><tp:taxon-name><tp:taxon-name-part taxon-name-part-type="genus" reg="Hebius">H.</tp:taxon-name-part><tp:taxon-name-part taxon-name-part-type="species" reg="frenatus">frenatus</tp:taxon-name-part></tp:taxon-name></italic> and <italic><tp:taxon-name><tp:taxon-name-part taxon-name-part-type="genus" reg="Hebius">H.</tp:taxon-name-part><tp:taxon-name-part taxon-name-part-type="species" reg="sarwacensis">sarwacensis</tp:taxon-name-part></tp:taxon-name></italic>).</p></tp:treatment-sec><tp:treatment-sec sec-type="description" id="SECID0EGLBK"><title>Description of holotype.</title><p>An adult female specimen with <abbrev xmlns:xlink="http://www.w3.org/1999/xlink" xlink:title="snout-vent length" id="ABBRID0EMLBK" xlink:type="simple">SVL</abbrev> 583 mm and incomplete tail (<abbrev xmlns:xlink="http://www.w3.org/1999/xlink" xlink:title="tail length" id="ABBRID0EQLBK" xlink:type="simple">TAL</abbrev> 198+ mm). Body slightly stout and cylindrical; head flattened anteriorly, distinct from the neck, <abbrev xmlns:xlink="http://www.w3.org/1999/xlink" xlink:title="head length" id="ABBRID0EULBK" xlink:type="simple">HL</abbrev> 26.1 mm, <abbrev xmlns:xlink="http://www.w3.org/1999/xlink" xlink:title="head width" id="ABBRID0EYLBK" xlink:type="simple">HW</abbrev> 15.6 mm. Nostril: lateral, round, piercing in the middle of the nasal. Eye large, <abbrev xmlns:xlink="http://www.w3.org/1999/xlink" xlink:title="eye diameter" id="ABBRID0E3LBK" xlink:type="simple">ED</abbrev> 3.5 mm, pupil round.</p><p><bold><italic>Body scalation</italic></bold>: <abbrev xmlns:xlink="http://www.w3.org/1999/xlink" xlink:title="three dorsal scale row" id="ABBRID0EHMBK" xlink:type="simple">DSR</abbrev> 19–17–17, feebly keeled, including the outermost <abbrev xmlns:xlink="http://www.w3.org/1999/xlink" xlink:title="three dorsal scale row" id="ABBRID0ELMBK" xlink:type="simple">DSR</abbrev> on both sides, not notched at the posterior extremity. VEN 144 (+2 preventrals); <abbrev xmlns:xlink="http://www.w3.org/1999/xlink" xlink:title="subcaudal" id="ABBRID0EPMBK" xlink:type="simple">SC</abbrev> 80+, all paired; <abbrev xmlns:xlink="http://www.w3.org/1999/xlink" xlink:title="cloacal plate" id="ABBRID0ETMBK" xlink:type="simple">CP</abbrev> divided.</p><p><abbrev xmlns:xlink="http://www.w3.org/1999/xlink" xlink:title="three dorsal scale row" id="ABBRID0EZMBK" xlink:type="simple">DSR</abbrev> reduction:</p><p>3+4→3 (79–80) (right)</p><p>19———————————17</p><p>3+4→3 (78–79) (left)</p><p><bold><italic>Dentition</italic></bold>: Maxillary teeth 31, gradually enlarged, the last four slightly enlarged, without diastema between last four and anterior teeth.</p><p><bold><italic>Head scalation</italic></bold>: Rostral pentagonal, wider than high, visible from above; nasal entire, subpentagonal, about twice as wide as high; internasals 2, trapezoidal, in broad contact with each other, narrowing anteriorly; prefrontals 2, pentagonal, wider than long, in contact with loreal; frontal narrow, pentagonal, longer than wide, shield-like, slightly concave in the middle on both sides; <abbrev xmlns:xlink="http://www.w3.org/1999/xlink" xlink:title="supraoculars" id="ABBRID0EONBK" xlink:type="simple">SPO</abbrev> 1 on each side, hexagonal, much longer than wide; <abbrev xmlns:xlink="http://www.w3.org/1999/xlink" xlink:title="loreals" id="ABBRID0ESNBK" xlink:type="simple">LOR</abbrev> 1/1, subrectangular, wider than long; <abbrev xmlns:xlink="http://www.w3.org/1999/xlink" xlink:title="preoculars" id="ABBRID0EWNBK" xlink:type="simple">PRO</abbrev> 2/2, upper one larger than lower one; <abbrev xmlns:xlink="http://www.w3.org/1999/xlink" xlink:title="postoculars" id="ABBRID0E1NBK" xlink:type="simple">PO</abbrev> 3/3; <abbrev xmlns:xlink="http://www.w3.org/1999/xlink" xlink:title="supralabials" id="ABBRID0E5NBK" xlink:type="simple">SL</abbrev> 9/9, the first 2 in contact with nasal, the 2<sup>nd</sup> to 4<sup>th</sup> in contact with the loreal, 4<sup>th</sup> to 6<sup>th</sup> entering orbit, the 7<sup>th</sup> and 8<sup>th</sup> largest; <abbrev xmlns:xlink="http://www.w3.org/1999/xlink" xlink:title="temporals" id="ABBRID0EOOBK" xlink:type="simple">TEMP</abbrev> 3/3, arranged in two rows (1+2), the anterior temporal long and trapezoidal; chin shields in 2 pairs, the posterior pair longer than anterior one and separated by several small scales; <abbrev xmlns:xlink="http://www.w3.org/1999/xlink" xlink:title="infralabials" id="ABBRID0ESOBK" xlink:type="simple">IL</abbrev> 11/11, first pair in contact behind the mental, 1<sup>st</sup> to 5<sup>th</sup> touching the first pair of chin shields, the 5<sup>th</sup> and 7<sup>th</sup> largest.</p><p><bold><italic>Coloration of the fresh specimen</italic></bold>: Dorsal surface of the head is olive-brown and scattered with pale-brown vermiculate stripes or irregular blotches. A pale, irregular yellow-ochre oblique streak is directed upward on both sides of the head, extending from the temporal region to the nape. The upper half of the 1<sup>st</sup> to 8<sup>th</sup><abbrev xmlns:xlink="http://www.w3.org/1999/xlink" xlink:title="supralabials" id="ABBRID0EJPBK" xlink:type="simple">SL</abbrev> is olive-brown, the lower half is pale brown, and the 9<sup>th</sup> is completely olive-brown. Ventral surface of head creamy yellow, the edges of partial scales have irregular black-gray patches.</p><p>Body olive-brown, darker on the top than on the sides. A faint, yellow-ochre or rusted dorsolateral stripe extends from the neck to the end of the tail, on the upper part of the 5<sup>th</sup> to the lower part of the 7<sup>th</sup> scale rows in the anterior part of the body, and the upper part of the 4<sup>th</sup> to 6<sup>th</sup> in the middle and posterior parts of the body, accompanied by a series of conspicuous, pale orange or ochre yellow irregular blotches, about two scales in diameter. The orange or ochre yellow blotches are not symmetrically distributed on both sides of the body but are arranged in a staggered manner, that is, the blotch on the left side of the body corresponds to the area between the two blotches on the right side of the body, and vice versa. Above and below the orange blotch, there is a slightly smaller, dull blackish-brown irregular blotch. The blackish-brown blotches above are arranged in a staggered pattern in the middle of the body, forming a checkered pattern with the background color.</p><p>Ventral anterior pale orange, darker toward the rear, and scattered with a few small black spots. The outermost edge of the ventral is black. Outer one-sixth of the ventrals with subrectangular black blotches on each side, producing an irregular, continuous ventrolateral stripe, which merges with the dark ventral edge in the posterior part of the body. The ventral surface of the tail is uniform pale orange with black-brown edge; a thin, brown-black stripe extends on the ventral part of the tail, formed by the inner margins of the <abbrev xmlns:xlink="http://www.w3.org/1999/xlink" xlink:title="subcaudal" id="ABBRID0E2PBK" xlink:type="simple">SC</abbrev>, extending from the 1<sup>st</sup><abbrev xmlns:xlink="http://www.w3.org/1999/xlink" xlink:title="subcaudal" id="ABBRID0EBQBK" xlink:type="simple">SC</abbrev> to the end of the tail.</p><p><bold><italic>Coloration in preservation</italic></bold>: In preservation, the background color of the dorsal body changed to brownish-black, and the checkered pattern on dorsal surface has disappeared or faded. An indistinct pale-brown dorsolateral stripe extends from the neck to the end of the tail and is accompanied by a series of ochre yellow, irregular blotches. Head brownish-black, upper half of the 1<sup>st</sup> to 8<sup>th</sup> supralabials brownish-black, lower half gray white, the 9<sup>th</sup> completely brownish-black. The infralabials mainly black-gray, the left half of the 5<sup>th</sup> to 11<sup>th</sup> pale gray, and the right half very dark gray. Ventral surface of the head cream, the edges of the partial scales had irregular very dark gray patches. The ventral surface of the body cream anteriorly, darker toward the rear, and the posterior part is light creamy yellow. In addition, the rest of the color pattern is similar to that seen in life.</p></tp:treatment-sec><tp:treatment-sec sec-type="variation" id="SECID0EWQBK"><title>Variation.</title><p>The paratype has a similar coloration in preservation as the holotype, but the subcaudals are almost completely black, with only the inner margins being creamy yellow. In scalation features, there is the following variation: the paratype has fewer infralabials (10 vs. 11) and more ventrals (151 vs. 146). The measurements and scalation features of the series (<italic>N</italic> = 2) are listed in Table <xref ref-type="table" rid="T3">4</xref>.</p><table-wrap id="T3" position="float" orientation="portrait"><label>Table 4.</label><caption><p>Main morphological characters of <italic><tp:taxon-name><tp:taxon-name-part taxon-name-part-type="genus" reg="Hebius">Hebius</tp:taxon-name-part><tp:taxon-name-part taxon-name-part-type="species" reg="citrinoventer">citrinoventer</tp:taxon-name-part></tp:taxon-name></italic> sp. nov. Abbreviations as per Material and methods.</p></caption><table id="TID0EKUBI" rules="all"><tbody><tr><th rowspan="2" colspan="1">Voucher Number</th><th rowspan="1" colspan="1">ANU20230016</th><th rowspan="1" colspan="1">QHU2024005</th></tr><tr><th rowspan="1" colspan="1">Holotype</th><th rowspan="1" colspan="1">Paratype</th></tr><tr><td rowspan="1" colspan="1">Sex</td><td rowspan="1" colspan="1">Adult female</td><td rowspan="1" colspan="1">Subadult male</td></tr><tr><td rowspan="1" colspan="1">
                        <abbrev xmlns:xlink="http://www.w3.org/1999/xlink" xlink:title="snout-vent length" id="ABBRID0E1SBK" xlink:type="simple">SVL</abbrev>
                      </td><td rowspan="1" colspan="1">583</td><td rowspan="1" colspan="1">267</td></tr><tr><td rowspan="1" colspan="1">
                        <abbrev xmlns:xlink="http://www.w3.org/1999/xlink" xlink:title="tail length" id="ABBRID0EJTBK" xlink:type="simple">TAL</abbrev>
                      </td><td rowspan="1" colspan="1">198+</td><td rowspan="1" colspan="1">134</td></tr><tr><td rowspan="1" colspan="1">
                        <abbrev xmlns:xlink="http://www.w3.org/1999/xlink" xlink:title="total length" id="ABBRID0EYTBK" xlink:type="simple">TL</abbrev>
                      </td><td rowspan="1" colspan="1">781+</td><td rowspan="1" colspan="1">401</td></tr><tr><td rowspan="1" colspan="1"><abbrev xmlns:xlink="http://www.w3.org/1999/xlink" xlink:title="tail length" id="ABBRID0EHUBK" xlink:type="simple">TAL</abbrev>/<abbrev xmlns:xlink="http://www.w3.org/1999/xlink" xlink:title="total length" id="ABBRID0ELUBK" xlink:type="simple">TL</abbrev></td><td rowspan="1" colspan="1">–</td><td rowspan="1" colspan="1">0.334</td></tr><tr><td rowspan="1" colspan="1">
                        <abbrev xmlns:xlink="http://www.w3.org/1999/xlink" xlink:title="head width" id="ABBRID0EZUBK" xlink:type="simple">HW</abbrev>
                      </td><td rowspan="1" colspan="1">15.6</td><td rowspan="1" colspan="1">6.7</td></tr><tr><td rowspan="1" colspan="1">
                        <abbrev xmlns:xlink="http://www.w3.org/1999/xlink" xlink:title="head length" id="ABBRID0EIVBK" xlink:type="simple">HL</abbrev>
                      </td><td rowspan="1" colspan="1">26.1</td><td rowspan="1" colspan="1">12.6</td></tr><tr><td rowspan="1" colspan="1">
                        <abbrev xmlns:xlink="http://www.w3.org/1999/xlink" xlink:title="eye diameter" id="ABBRID0EXVBK" xlink:type="simple">ED</abbrev>
                      </td><td rowspan="1" colspan="1">3.5</td><td rowspan="1" colspan="1">1.9</td></tr><tr><td rowspan="1" colspan="1">
                        <abbrev xmlns:xlink="http://www.w3.org/1999/xlink" xlink:title="maxillary teeth" id="ABBRID0EGWBK" xlink:type="simple">MT</abbrev>
                      </td><td rowspan="1" colspan="1">31</td><td rowspan="1" colspan="1">–</td></tr><tr><td rowspan="1" colspan="1">
                        <abbrev xmlns:xlink="http://www.w3.org/1999/xlink" xlink:title="supralabials" id="ABBRID0EVWBK" xlink:type="simple">SL</abbrev>
                      </td><td rowspan="1" colspan="1">9/9</td><td rowspan="1" colspan="1">9/9</td></tr><tr><td rowspan="1" colspan="1"><abbrev xmlns:xlink="http://www.w3.org/1999/xlink" xlink:title="supralabials" id="ABBRID0EEXBK" xlink:type="simple">SL</abbrev>-Eye</td><td rowspan="1" colspan="1">4<sup>th</sup>–6<sup>th</sup></td><td rowspan="1" colspan="1">4<sup>th</sup>–6<sup>th</sup></td></tr><tr><td rowspan="1" colspan="1">
                        <abbrev xmlns:xlink="http://www.w3.org/1999/xlink" xlink:title="infralabials" id="ABBRID0E2XBK" xlink:type="simple">IL</abbrev>
                      </td><td rowspan="1" colspan="1">11/11</td><td rowspan="1" colspan="1">10/10</td></tr><tr><td rowspan="1" colspan="1">Chin</td><td rowspan="1" colspan="1">2</td><td rowspan="1" colspan="1">2</td></tr><tr><td rowspan="1" colspan="1"><abbrev xmlns:xlink="http://www.w3.org/1999/xlink" xlink:title="infralabials" id="ABBRID0EUYBK" xlink:type="simple">IL</abbrev>-1<sup>st</sup> Chin</td><td rowspan="1" colspan="1">1<sup>st</sup>–5<sup>th</sup></td><td rowspan="1" colspan="1">1<sup>st</sup>–5<sup>th</sup></td></tr><tr><td rowspan="1" colspan="1">
                        <abbrev xmlns:xlink="http://www.w3.org/1999/xlink" xlink:title="loreals" id="ABBRID0ENZBK" xlink:type="simple">LOR</abbrev>
                      </td><td rowspan="1" colspan="1">1</td><td rowspan="1" colspan="1">1</td></tr><tr><td rowspan="1" colspan="1">
                        <abbrev xmlns:xlink="http://www.w3.org/1999/xlink" xlink:title="preoculars" id="ABBRID0E3ZBK" xlink:type="simple">PRO</abbrev>
                      </td><td rowspan="1" colspan="1">2</td><td rowspan="1" colspan="1">2</td></tr><tr><td rowspan="1" colspan="1">
                        <abbrev xmlns:xlink="http://www.w3.org/1999/xlink" xlink:title="postoculars" id="ABBRID0EL1BK" xlink:type="simple">PO</abbrev>
                      </td><td rowspan="1" colspan="1">3</td><td rowspan="1" colspan="1">3</td></tr><tr><td rowspan="1" colspan="1">
                        <abbrev xmlns:xlink="http://www.w3.org/1999/xlink" xlink:title="temporals" id="ABBRID0E11BK" xlink:type="simple">TEMP</abbrev>
                      </td><td rowspan="1" colspan="1">1+2</td><td rowspan="1" colspan="1">1+2</td></tr><tr><td rowspan="1" colspan="1">
                        <abbrev xmlns:xlink="http://www.w3.org/1999/xlink" xlink:title="three dorsal scale row" id="ABBRID0EJ2BK" xlink:type="simple">DSR</abbrev>
                      </td><td rowspan="1" colspan="1">19–17–17</td><td rowspan="1" colspan="1">19–17–17</td></tr><tr><td rowspan="1" colspan="1">
                        <abbrev xmlns:xlink="http://www.w3.org/1999/xlink" xlink:title="ventral scales" id="ABBRID0EY2BK" xlink:type="simple">VS</abbrev>
                      </td><td rowspan="1" colspan="1">146</td><td rowspan="1" colspan="1">151</td></tr><tr><td rowspan="1" colspan="1">
                        <abbrev xmlns:xlink="http://www.w3.org/1999/xlink" xlink:title="subcaudal" id="ABBRID0EH3BK" xlink:type="simple">SC</abbrev>
                      </td><td rowspan="1" colspan="1">80+</td><td rowspan="1" colspan="1">113</td></tr><tr><td rowspan="1" colspan="1">
                        <abbrev xmlns:xlink="http://www.w3.org/1999/xlink" xlink:title="cloacal plate" id="ABBRID0EW3BK" xlink:type="simple">CP</abbrev>
                      </td><td rowspan="1" colspan="1">2</td><td rowspan="1" colspan="1">2</td></tr></tbody></table></table-wrap></tp:treatment-sec><tp:treatment-sec sec-type="distribution" id="SECID0EA4BK"><title>Distribution and habitat.</title><p><italic><tp:taxon-name><tp:taxon-name-part taxon-name-part-type="genus" reg="Hebius">Hebius</tp:taxon-name-part><tp:taxon-name-part taxon-name-part-type="species" reg="citrinoventer">citrinoventer</tp:taxon-name-part></tp:taxon-name></italic> sp. nov. is currently only known from Yingjiang County, Dehong Dai and Jingpo Autonomous Prefecture, Yunnan Province, China: Tongbiguan Town (1300 m a.s.l.) (Fig. <xref ref-type="fig" rid="F7">7</xref>). The holotype (ANU20230016) was found drowned in a fish-catching cage placed by local residents in a wide stream at approximately 7:00 am, and we presume that it may have fallen into the trap the preceding night while attempting to catch fish in the cage. The paratype (QHU2024005) was found road-killed on the side of the road next to a stream after a light rain between 21:00 and 22:00. Both specimens were found in a well-preserved monsoon forest habitat.</p><fig id="F7" position="float" orientation="portrait"><object-id xmlns:xlink="http://www.w3.org/1999/xlink" content-type="doi" xlink:type="simple">10.3897/zookeys.1206.123841.figure7</object-id><object-id xmlns:xlink="http://www.w3.org/1999/xlink" content-type="arpha" xlink:type="simple">C5A6157A-2E39-54A8-9E66-0F9F9C600E35</object-id><label>Figure 7.</label><caption><p>Habitat of <italic><tp:taxon-name><tp:taxon-name-part taxon-name-part-type="genus" reg="Hebius">Hebius</tp:taxon-name-part><tp:taxon-name-part taxon-name-part-type="species" reg="citrinoventer">citrinoventer</tp:taxon-name-part></tp:taxon-name></italic> sp. nov., Tongbiguan Town, Yingjiang County, Yunnan Province. Photos by Kai-Chen Ouyang.</p></caption><graphic xmlns:xlink="http://www.w3.org/1999/xlink" xlink:href="zookeys-1206-255_article-123841__-g007.jpg" position="float" orientation="portrait" xlink:type="simple" id="oo_1088033.jpg"><uri content-type="original_file" xlink:type="simple">https://binary.pensoft.net/fig/1088033</uri></graphic></fig></tp:treatment-sec><ref-list><ref id="B7"><mixed-citation xmlns:xlink="http://www.w3.org/1999/xlink" xlink:type="simple"><person-group><name name-style="western"><surname>David</surname><given-names>P</given-names></name><name name-style="western"><surname>Vogel</surname><given-names>G</given-names></name><name name-style="western"><surname>Nguyen</surname><given-names>TQ</given-names></name><name name-style="western"><surname>Orlov</surname><given-names>NL</given-names></name><name name-style="western"><surname>Pauwels</surname><given-names>OSG</given-names></name><name name-style="western"><surname>Teynié</surname><given-names>A</given-names></name><name name-style="western"><surname>Ziegler</surname><given-names>T</given-names></name></person-group> (<year>2021</year>) <article-title>A revision of the dark-bellied, stream-dwelling snakes of the genus <italic><tp:taxon-name><tp:taxon-name-part taxon-name-part-type="genus">Hebius</tp:taxon-name-part></tp:taxon-name></italic> (<tp:taxon-name><tp:taxon-name-part taxon-name-part-type="class">Reptilia</tp:taxon-name-part></tp:taxon-name>: <tp:taxon-name><tp:taxon-name-part taxon-name-part-type="order">Squamata</tp:taxon-name-part></tp:taxon-name>: <tp:taxon-name><tp:taxon-name-part taxon-name-part-type="family">Natricidae</tp:taxon-name-part></tp:taxon-name>) with the description of a new species from China, Vietnam and Thailand.</article-title><source>Zootaxa</source><volume>4911</volume>(<issue>1</issue>): <fpage>1</fpage>–<lpage>61</lpage>. <ext-link xlink:href="10.11646/zootaxa.4911.1.1" ext-link-type="doi" xlink:type="simple">https://doi.org/10.11646/zootaxa.4911.1.1</ext-link></mixed-citation></ref></ref-list></tp:taxon-treatment>
